# Supplementary material for: NSUN5 Attenuates Renal Injury and Ferroptosis in Hyperuricaemic Nephropathy Through YBX2‐Dependent Stabilisation of SCD1 m5C Methylation
Source: Adv Sci (Weinh). 2026 Apr 21;13(34):e21459. doi: 10.1002/advs.202521459 (PMC13285163; doi:10.1002/advs.202521459)
Supplement: Supplementary file 2 — Supporting File 2: advs75092‐sup‐0002‐DataFile.zip. [file ADVS-13-e21459-s002.zip]

Archive with 3 entries (2 files):
- advs75092-sup-0002-DataFile/
- advs75092-sup-0002-DataFile/Original microscope images.docx
- advs75092-sup-0002-DataFile/Original Western Blots.docx
